# Supplementary material for: Evaluation of Genome-Enabled Selection for Bacterial Cold Water Disease Resistance Using Progeny Performance Data in Rainbow Trout: Insights on Genotyping Methods and Genomic Prediction Models
Source: Front Genet. 2016 May 27;7:96. doi: 10.3389/fgene.2016.00096 (PMC4883007; doi:10.3389/fgene.2016.00096)
Supplement: Supplementary file 2 [file DataSheet1.XLSX]

## Sheet: Additional File S1
Additional File S1. Animal breeding value for DAYS and STATUS estimated with pedigree-based (EBV) and genomic selection models (GEBV) using CHIP and RAD genotyping platforms in validation animals.
Validation animal	EBV		CHIP-SNPs (GEBV)								RAD-SNPs (GEBV)									Columns label code:
			DAYS				STATUS				DAYS				STATUS					EBV1 is EBV calculated using only siblings BCWD records (2005 families)
	DAYSEBV	STATUSEBV	BayesB	BayesC	ssGBLUP	WssGBLUP	BayesB	BayesC	ssGBLUP	WssGBLUP	BayesB	BayesC	ssGBLUP	WssGBLUP	BayesB	BayesC	ssGBLUP	WssGBLUP		Bayesian methods BayesB and BayesC
9659	4.60304	1.26593	1.56137	1.32843	4.02158	3.72277	0.608644	0.580766	1.14958	1.11577	0.393403	0.059004	3.44252	2.17286	0.28693	0.263563	1.06984	0.792852		Single-step GBLUP (ssGBLUP) and Weighted ssGBLUP (WssGBLUP) methods
9665	4.60304	1.26508	2.3299	2.00754	4.3384	5.5659	0.730793	0.650924	1.07469	1.30942	2.10166	2.36847	4.73434	6.03319	0.546713	0.715054	1.31261	1.57123		BCWD phenotypes: Survival days (DAYS), and survival status (STATUS)
9675	4.60304	1.26374	1.26156	1.02045	3.3549	1.53166	0.571714	0.497464	1.02326	0.817583	0.983958	0.857808	3.33417	2.61351	0.384741	0.336037	1.01823	0.862817
9682	6.02031	1.33056	2.58875	2.43778	6.49442	8.01364	0.472653	0.424706	1.30067	1.43286	2.16043	2.24852	6.54677	7.5767	0.248026	0.295134	1.32193	1.45576
9731	6.02031	1.37703	1.31401	1.06984	4.99949	4.90595	0.157327	0.000449441	0.852983	0.649749	0.507806	0.474258	4.52604	5.02055	-0.0315335	-0.181994	0.775037	0.793828
9792	3.58689	0.835499	-1.12459	-0.936244	1.79748	0.537485	-0.209029	-0.193201	0.513806	0.251302	-0.760346	-0.793884	1.96378	1.16612	-0.0530297	-0.166258	0.57341	0.359471
9794	5.04747	1.21976	2.08982	2.04839	5.07897	6.41477	0.397014	0.367464	1.01928	1.20697	2.19015	2.58799	4.90308	5.76362	0.295285	0.343779	1.06078	1.05335
9811	3.6271	0.975253	-0.419069	-0.326011	2.9558	2.42478	0.0151331	0.041514	0.775494	0.720997	-0.583997	-0.824638	3.2566	1.8329	0.012145	-0.0521585	0.819796	0.545341
9821	6.02031	1.37011	1.02365	0.852982	4.39767	4.42598	0.206396	0.0414955	0.82319	0.798153	0.456726	0.37597	4.04003	4.20773	-0.0134817	-0.278202	0.695625	0.647446
9868	5.04747	1.22065	-0.0516427	-0.128801	2.76598	2.32931	0.110426	0.0214714	0.673118	0.648341	0.151912	0.205048	2.73617	2.0354	0.186405	0.177773	0.756085	0.834496
9968	3.8586	0.936841	1.58948	1.33505	4.40187	3.66861	0.360645	0.285429	0.953212	0.731243	1.06289	0.913515	4.36755	3.57424	0.312766	0.343482	0.938822	0.667779
10035	4.36089	0.727714	2.60165	2.31609	4.67509	4.68694	0.333289	0.250402	0.867711	0.831493	1.85037	1.83198	4.52837	4.76313	0.0853446	0.161155	0.933988	0.822183
10069	3.6271	0.993547	-0.54996	-0.507136	3.11217	1.89542	0.107159	0.169004	0.978443	0.900734	-0.575667	-0.77316	3.37031	2.1746	0.155762	0.308595	1.12673	1.08136
10104	4.36089	0.746357	2.72444	2.92035	5.47519	5.78687	0.253484	0.342146	0.893788	1.0595	2.45805	2.60881	4.86456	5.67519	0.21324	0.271433	0.795499	1.00778
10110	4.36089	0.706795	1.72994	1.94079	4.8418	3.99659	-0.192809	-0.0913164	0.654709	0.311265	1.80336	1.60631	4.84514	3.78347	-0.0345653	-0.128295	0.710079	0.344056
10183	5.04747	1.20515	3.24952	3.13306	5.91479	8.17958	0.881005	0.867073	1.41428	2.07851	3.45621	3.97832	6.2784	7.78603	0.796207	1.12592	1.58733	2.20302
10188	5.04747	1.20986	2.24735	2.17317	5.41331	5.34935	0.615038	0.634367	1.3413	1.54069	1.71297	1.70667	5.13043	5.41582	0.580705	0.728793	1.39428	1.7258
10189	5.04747	1.21374	0.999716	1.01104	4.27211	3.69011	0.222347	0.213344	0.898963	0.848854	1.65315	1.4576	5.25409	5.19893	0.272971	0.405518	1.2096	1.23743
10192	5.04747	1.20548	1.27734	1.12181	4.05672	4.45983	0.357638	0.280607	0.926605	1.0477	1.96767	2.45368	4.18901	6.1316	0.531598	0.657424	1.05175	1.87209
10201	3.58689	0.849887	1.11788	0.874886	3.69632	4.0626	0.226442	0.155755	0.773203	0.928183	1.35782	1.39566	4.52399	5.15865	0.18105	0.249437	1.05456	0.912062
10212	6.02031	1.36555	2.17309	2.34433	6.13648	7.58492	0.34804	0.39934	1.24396	1.38849	2.07113	2.07221	6.51221	7.37468	0.344769	0.435295	1.43623	1.62281
10216	6.02031	1.35594	1.06281	0.823232	4.55085	4.8728	0.297524	0.180339	1.02256	1.12632	0.94749	0.935588	4.79779	5.29682	0.0846843	-0.0136974	1.13154	1.09123
10220	6.02031	1.36325	2.47632	2.2114	6.05935	5.55633	0.556623	0.513142	1.34756	1.28891	2.70073	2.6116	6.73759	6.76807	0.726938	0.848569	1.61301	1.9049
10302	4.60304	1.26657	2.10437	2.24946	4.88093	5.66313	0.620915	0.727487	1.24344	1.47218	2.65341	2.93691	5.21436	6.78345	0.699863	0.976569	1.46803	1.80688
10303	4.60304	1.28094	2.769	2.48414	4.99107	4.93035	0.929	0.901461	1.42892	1.53032	2.22013	2.2964	5.05191	5.495	0.753255	1.0166	1.56117	1.7658
10307	4.60304	1.25841	1.30721	1.50277	3.80194	2.88865	0.391397	0.455754	1.00265	0.753961	1.4773	1.26927	3.58499	1.5934	0.441218	0.358187	1.06002	0.676207
10334	3.6271	0.984374	0.789243	0.80946	4.32816	4.98862	0.397116	0.470012	1.19016	1.40486	0.919012	1.21789	4.56294	5.42358	0.354987	0.625675	1.35413	1.64556
10413	3.8586	0.916797	1.36789	1.07438	3.7767	3.07228	0.366069	0.232126	0.830377	0.703939	1.38707	1.59676	3.56754	2.97636	0.435267	0.410874	0.83278	0.861998
10414	3.8586	0.938752	-0.639192	-0.912924	1.80255	0.0964725	-0.098286	-0.265527	0.383404	-0.031362	-1.06846	-1.21612	1.58489	0.37056	-0.230586	-0.439931	0.348658	-0.0269734
10415	3.8586	0.952123	3.23616	2.97498	5.66296	7.14011	0.966692	0.957835	1.44432	2.04835	2.2733	2.57048	4.92029	6.25032	0.622669	0.848709	1.32025	1.71899
10445	2.71723	0.55971	-0.894417	-0.814248	2.70889	2.22286	-0.383049	-0.363421	0.453553	0.209519	-0.971036	-1.10992	2.55493	1.87547	-0.390806	-0.548343	0.476884	0.0786947
10653	5.04747	1.2194	1.50421	1.46534	4.98338	4.86103	0.356346	0.421195	1.24383	1.33164	0.956118	0.811958	4.60643	4.19801	0.339721	0.434612	1.29923	1.34653
10654	3.58689	0.844429	-0.168857	0.0216681	3.06316	1.31525	-0.225697	-0.129147	0.652049	0.148832	-0.190762	-0.230814	2.5542	1.48694	-0.0814326	-0.191281	0.605887	0.215978
10675	6.02031	1.34781	3.35913	3.09608	7.15805	7.98849	0.837815	0.793875	1.67788	1.86803	2.861	3.03245	7.02325	6.63294	0.656119	0.887485	1.81269	1.89697
10679	6.02031	1.33947	4.00557	3.77548	7.54677	8.67073	0.984262	0.971519	1.71131	2.13248	3.76245	4.12179	7.59932	8.57743	0.822265	1.08042	1.82133	2.03034
10681	6.02031	1.37128	1.31617	1.46218	5.35036	5.03365	0.200269	0.269346	1.20025	1.02233	1.73524	1.75766	5.70721	6.20508	0.384043	0.491403	1.33656	1.51025
10762	4.60304	1.2693	1.52015	1.72171	4.38662	3.58578	0.580211	0.711735	1.29913	1.42564	0.857079	0.411907	3.79057	2.12664	0.450459	0.468702	1.22822	0.878994
10764	4.60304	1.24792	2.41075	2.19963	4.6348	5.09336	0.755397	0.709962	1.20722	1.2944	1.63848	1.4977	4.33057	4.64901	0.469656	0.534189	1.23219	1.15111
10765	4.60304	1.24764	1.53956	1.29685	3.64314	3.20737	0.591064	0.526914	1.07247	1.00693	0.663666	0.465501	3.44312	3.91995	0.338056	0.397703	1.04965	1.14413
10794	3.6271	0.987099	-0.689367	-0.174571	3.50293	4.23631	-0.0827416	0.0997539	0.901037	1.0393	-0.0676506	0.0728437	2.96173	3.33568	0.177926	0.212459	0.82122	1.0514
10795	3.6271	0.948656	-1.29494	-0.77434	2.76712	2.54971	-0.0950862	0.0662715	0.891482	0.936675	-0.263229	-0.0261946	2.69363	2.52549	0.107799	0.172731	0.921409	1.13692
10873	3.8586	0.922757	1.04224	0.815116	3.40537	3.64744	0.194443	0.0634687	0.645199	0.49175	1.04947	1.21925	3.44112	4.37048	0.275421	0.22509	0.669709	0.806056
10874	3.8586	0.948846	2.29227	2.0435	4.94053	5.58806	0.632492	0.589355	1.19329	1.38785	1.64921	1.89384	4.72259	5.58213	0.38272	0.566944	1.15507	1.1622
10901	2.71723	0.574041	0.739781	0.370447	3.4586	4.52267	0.110046	-0.023131	0.635548	0.709019	-0.0871308	-0.0494308	3.45975	5.26348	-0.112244	-0.121383	0.659296	0.914306
11007	4.36089	0.696829	2.29326	2.00438	4.65964	4.22371	-0.00730753	-0.109536	0.598749	0.17843	2.09537	2.06792	5.17041	4.87427	-0.00597102	-0.147636	0.753211	0.349771
11009	4.36089	0.704514	1.51933	1.68382	4.24857	3.89809	-0.0674821	-0.0188352	0.584951	0.48226	1.72946	1.78314	4.2343	3.78231	0.0202885	0.0192003	0.651389	0.378892
11111	3.58689	0.852072	0.669293	0.383165	3.10163	4.00312	0.187914	0.0925468	0.71763	0.971516	-0.347474	-0.40123	2.47548	1.54077	-0.013349	-0.0891748	0.632052	0.546547
11218	4.60304	1.25755	3.01242	2.74214	4.82683	5.06703	0.95316	0.883331	1.29649	1.45623	2.83535	2.99779	5.30662	6.27968	0.755977	1.02086	1.54173	1.69745
11222	4.60304	1.26593	1.73703	1.50955	4.0365	2.943	0.61104	0.527839	1.12737	0.870895	1.13137	0.820871	3.82853	3.11064	0.427787	0.404399	1.17151	0.909402
11248	3.6271	0.981277	0.0975487	0.121966	3.24147	3.27801	0.218676	0.209709	0.905082	0.975226	-0.0840939	-0.0504619	3.13077	1.61712	0.10591	0.0659357	0.917427	0.500516
11322	3.8586	0.95579	1.41038	1.5887	4.22314	5.61819	0.456656	0.536007	1.07494	1.42301	1.18181	1.58303	3.59666	4.49306	0.276513	0.349165	0.889736	0.692549
11323	3.8586	0.933862	-0.1227	-0.357852	2.42287	0.701249	0.0131978	-0.124412	0.520803	0.227031	-0.69792	-1.05521	2.03909	0.0394809	-0.0211602	-0.205391	0.505757	0.116598
11327	3.8586	0.950317	1.34545	1.53124	4.4408	4.85413	0.347153	0.429504	1.07797	1.17717	1.26939	1.33898	4.07992	3.49561	0.385482	0.5676	1.12814	1.09024
