# Supplementary material for: Evaluation of Genome-Enabled Selection for Bacterial Cold Water Disease Resistance Using Progeny Performance Data in Rainbow Trout: Insights on Genotyping Methods and Genomic Prediction Models
Source: Front Genet. 2016 May 27;7:96. doi: 10.3389/fgene.2016.00096 (PMC4883007; doi:10.3389/fgene.2016.00096)
Supplement: Supplementary file 3 [file DataSheet2.XLSX]

## Sheet: Additional File S2
Additional File S2: Mean progeny phenotype (MPP) for % survival (STATUS) and survival DAYS in 31 progeny testing families with their corresponding mid-parent EBV and GEBV.
Progeny family	Mean BCWD survival, %	Mean survival DAYS	sire	sire family	dam	dam family	sire, chip, days, ssGBLUP, GEBV	sire, chip, days, WssGBLUP, GEBV	sire, chip, days, BayesB, GEBV	sire, chip, days, BayesC, GEBV	sire, chip, status, ssGBLUP, GEBV	sire, chip, status, WssGBLUP, GEBV	sire, chip, status, BayesB, GEBV	sire, chip, status, BayesC, GEBV	sire, RAD, days, ssGBLUP, GEBV	sire, RAD, days, WssGBLUP, GEBV	sire, RAD, days, BayesB, GEBV	sire, RAD, days, BayesC, GEBV	sire, RAD, status, ssGBLUP, GEBV	sire, RAD, status, WssGBLUP, GEBV	sire, RAD, status, BayesB, GEBV	sire, RAD, status, BayesC, GEBV	dam, chip, days, ssGBLUP, GEBV	dam, chip, days, WssGBLUP, GEBV	dam, chip, days, BayesB, GEBV	dam, chip, days, BayesC, GEBV	dam, chip, status, ssGBLUP, GEBV	dam, chip, status, WssGBLUP, GEBV	dam, chip, status, BayesB, GEBV	dam, chip, status, BayesC, GEBV	dam, RAD, days, ssGBLUP, GEBV	dam, RAD, days, WssGBLUP, GEBV	dam, RAD, days, BayesB, GEBV	dam, RAD, days, BayesC, GEBV	dam, RAD, status, ssGBLUP, GEBV	dam, RAD, status, WssGBLUP, GEBV	dam, RAD, status, BayesB, GEBV	dam, RAD, status, BayesC, GEBV	mid-parent, chip, days, ssGBLUP, GEBV	mid-parent, chip, days, WssGBLUP, GEBV	mid-parent, chip, days, BayesB, GEBV	mid-parent, chip, days, BayesC, GEBV	mid-parent, chip, status, ssGBLUP, GEBV	mid-parent, chip, status, WssGBLUP, GEBV	mid-parent, chip, status, BayesB, GEBV	mid-parent, chip, status, BayesC, GEBV	mid-parent, RAD, days, ssGBLUP, GEBV	mid-parent, RAD, days, WssGBLUP, GEBV	mid-parent, RAD, days, BayesB, GEBV
2007007	80.4878	18.6585	10201	2005059	11222	2005096	3.69632	4.0626	1.11788	0.874886	0.773203	0.928183	0.226442	0.155755	4.52399	5.15865	1.35782	1.39566	1.05456	0.912062	0.18105	0.249437	4.0365	2.943	1.73703	1.50955	1.12737	0.870895	0.61104	0.527839	3.82853	3.11064	1.13137	0.820871	1.17151	0.909402	0.427787	0.404399	3.86641	3.5028	1.42745	1.19222	0.950287	0.899539	0.418741	0.341797	4.17626	4.13464	1.2446
2007010	93.9286	20.2482	9794	2005058	10212	2005065	5.07897	6.41477	2.08982	2.04839	1.01928	1.20697	0.397014	0.367464	4.90308	5.76362	2.19015	2.58799	1.06078	1.05335	0.295285	0.343779	6.13648	7.58492	2.17309	2.34433	1.24396	1.38849	0.34804	0.39934	6.51221	7.37468	2.07113	2.07221	1.43623	1.62281	0.344769	0.435295	5.60772	6.99985	2.13146	2.19636	1.13162	1.29773	0.372527	0.383402	5.70765	6.56915	2.13064
2007013	82.5	18.675	11111	2005059	10303	2005096	3.10163	4.00312	0.669293	0.383165	0.71763	0.971516	0.187914	0.0925468	2.47548	1.54077	-0.347474	-0.40123	0.632052	0.546547	-0.013349	-0.0891748	4.99107	4.93035	2.769	2.48414	1.42892	1.53032	0.929	0.901461	5.05191	5.495	2.22013	2.2964	1.56117	1.7658	0.753255	1.0166	4.04635	4.46673	1.71915	1.43365	1.07328	1.25092	0.558457	0.497004	3.7637	3.51788	0.936329
2007036	76.25	18.8625	10445	2005125	10681	2005065	2.70889	2.22286	-0.894417	-0.814248	0.453553	0.209519	-0.383049	-0.363421	2.55493	1.87547	-0.971036	-1.10992	0.476884	0.0786947	-0.390806	-0.548343	5.35036	5.03365	1.31617	1.46218	1.20025	1.02233	0.200269	0.269346	5.70721	6.20508	1.73524	1.75766	1.33656	1.51025	0.384043	0.491403	4.02963	3.62826	0.210877	0.323966	0.826903	0.615926	-0.0913896	-0.0470375	4.13107	4.04027	0.382104
2007037	54.1901	15.6792	10445	2005125	9665	2005096	2.70889	2.22286	-0.894417	-0.814248	0.453553	0.209519	-0.383049	-0.363421	2.55493	1.87547	-0.971036	-1.10992	0.476884	0.0786947	-0.390806	-0.548343	4.3384	5.5659	2.3299	2.00754	1.07469	1.30942	0.730793	0.650924	4.73434	6.03319	2.10166	2.36847	1.31261	1.57123	0.546713	0.715054	3.52364	3.89438	0.717741	0.596646	0.764121	0.759471	0.173872	0.143751	3.64464	3.95433	0.565314
2007044	78.9474	18.7895	9792	2005059	9682	2005065	1.79748	0.537485	-1.12459	-0.936244	0.513806	0.251302	-0.209029	-0.193201	1.96378	1.16612	-0.760346	-0.793884	0.57341	0.359471	-0.0530297	-0.166258	6.49442	8.01364	2.58875	2.43778	1.30067	1.43286	0.472653	0.424706	6.54677	7.5767	2.16043	2.24852	1.32193	1.45576	0.248026	0.295134	4.14595	4.27556	0.732079	0.750768	0.907239	0.842081	0.131812	0.115752	4.25527	4.37141	0.700043
2007045	78.5256	19.0272	9792	2005059	9675	2005096	1.79748	0.537485	-1.12459	-0.936244	0.513806	0.251302	-0.209029	-0.193201	1.96378	1.16612	-0.760346	-0.793884	0.57341	0.359471	-0.0530297	-0.166258	3.3549	1.53166	1.26156	1.02045	1.02326	0.817583	0.571714	0.497464	3.33417	2.61351	0.983958	0.857808	1.01823	0.862817	0.384741	0.336037	2.57619	1.03457	0.0684851	0.0421006	0.768534	0.534442	0.181343	0.152131	2.64898	1.88982	0.111806
2007048	75.2744	18.1729	10675	2005065	10334	2005098	7.15805	7.98849	3.35913	3.09608	1.67788	1.86803	0.837815	0.793875	7.02325	6.63294	2.861	3.03245	1.81269	1.89697	0.656119	0.887485	4.32816	4.98862	0.789243	0.80946	1.19016	1.40486	0.397116	0.470012	4.56294	5.42358	0.919012	1.21789	1.35413	1.64556	0.354987	0.625675	5.7431	6.48855	2.07419	1.95277	1.43402	1.63644	0.617465	0.631943	5.7931	6.02826	1.89
2007062	72.5	18.3	10795	2005098	10765	2005096	2.76712	2.54971	-1.29494	-0.77434	0.891482	0.936675	-0.0950862	0.0662715	2.69363	2.52549	-0.263229	-0.0261946	0.921409	1.13692	0.107799	0.172731	3.64314	3.20737	1.53956	1.29685	1.07247	1.00693	0.591064	0.526914	3.44312	3.91995	0.663666	0.465501	1.04965	1.14413	0.338056	0.397703	3.20513	2.87854	0.122314	0.261256	0.981977	0.9718	0.247989	0.296593	3.06837	3.22272	0.200219
2007063	65.444	17.7416	10795	2005098	10413	2005115	2.76712	2.54971	-1.29494	-0.77434	0.891482	0.936675	-0.0950862	0.0662715	2.69363	2.52549	-0.263229	-0.0261946	0.921409	1.13692	0.107799	0.172731	3.7767	3.07228	1.36789	1.07438	0.830377	0.703939	0.366069	0.232126	3.56754	2.97636	1.38707	1.59676	0.83278	0.861998	0.435267	0.410874	3.27191	2.811	0.0364775	0.15002	0.860929	0.820307	0.135491	0.149199	3.13058	2.75093	0.56192
2007070	70.3947	18.0895	10762	2005096	10189	2005058	4.38662	3.58578	1.52015	1.72171	1.29913	1.42564	0.580211	0.711735	3.79057	2.12664	0.857079	0.411907	1.22822	0.878994	0.450459	0.468702	4.27211	3.69011	0.999716	1.01104	0.898963	0.848854	0.222347	0.213344	5.25409	5.19893	1.65315	1.4576	1.2096	1.23743	0.272971	0.405518	4.32937	3.63794	1.25993	1.36637	1.09905	1.13725	0.401279	0.46254	4.52233	3.66278	1.25511
2007074	69.2308	17.5385	11248	2005098	9659	2005096	3.24147	3.27801	0.0975487	0.121966	0.905082	0.975226	0.218676	0.209709	3.13077	1.61712	-0.0840939	-0.0504619	0.917427	0.500516	0.10591	0.0659357	4.02158	3.72277	1.56137	1.32843	1.14958	1.11577	0.608644	0.580766	3.44252	2.17286	0.393403	0.059004	1.06984	0.792852	0.28693	0.263563	3.63153	3.50039	0.829461	0.725196	1.02733	1.0455	0.41366	0.395237	3.28665	1.89499	0.154655
2007084	68.4211	17.9737	11007	2005156	10764	2005096	4.65964	4.22371	2.29326	2.00438	0.598749	0.17843	-0.00730753	-0.109536	5.17041	4.87427	2.09537	2.06792	0.753211	0.349771	-0.00597102	-0.147636	4.6348	5.09336	2.41075	2.19963	1.20722	1.2944	0.755397	0.709962	4.33057	4.64901	1.63848	1.4977	1.23219	1.15111	0.469656	0.534189	4.64722	4.65853	2.35201	2.10201	0.902983	0.736414	0.374045	0.300213	4.75049	4.76164	1.86693
2007099	66.25	17.05	10901	2005125	9731	2005065	3.4586	4.52267	0.739781	0.370447	0.635548	0.709019	0.110046	-0.023131	3.45975	5.26348	-0.0871308	-0.0494308	0.659296	0.914306	-0.112244	-0.121383	4.99949	4.90595	1.31401	1.06984	0.852983	0.649749	0.157327	0.000449441	4.52604	5.02055	0.507806	0.474258	0.775037	0.793828	-0.0315335	-0.181994	4.22904	4.71431	1.0269	0.720142	0.744266	0.679384	0.133687	-0.0113408	3.9929	5.14201	0.210338
2007100	73.1707	18.2195	10901	2005125	10873	2005115	3.4586	4.52267	0.739781	0.370447	0.635548	0.709019	0.110046	-0.023131	3.45975	5.26348	-0.0871308	-0.0494308	0.659296	0.914306	-0.112244	-0.121383	3.40537	3.64744	1.04224	0.815116	0.645199	0.49175	0.194443	0.0634687	3.44112	4.37048	1.04947	1.21925	0.669709	0.806056	0.275421	0.22509	3.43198	4.08506	0.891012	0.592781	0.640374	0.600385	0.152244	0.0201689	3.45044	4.81698	0.481168
2007109	87.1795	19.7179	10192	2005058	9821	2005065	4.05672	4.45983	1.27734	1.12181	0.926605	1.0477	0.357638	0.280607	4.18901	6.1316	1.96767	2.45368	1.05175	1.87209	0.531598	0.657424	4.39767	4.42598	1.02365	0.852982	0.82319	0.798153	0.206396	0.0414955	4.04003	4.20773	0.456726	0.37597	0.695625	0.647446	-0.0134817	-0.278202	4.22719	4.4429	1.1505	0.987395	0.874897	0.922928	0.282017	0.161051	4.11452	5.16967	1.2122
2007110	61.25	16.45	10192	2005058	10414	2005115	4.05672	4.45983	1.27734	1.12181	0.926605	1.0477	0.357638	0.280607	4.18901	6.1316	1.96767	2.45368	1.05175	1.87209	0.531598	0.657424	1.80255	0.0964725	-0.639192	-0.912924	0.383404	-0.031362	-0.098286	-0.265527	1.58489	0.37056	-1.06846	-1.21612	0.348658	-0.0269734	-0.230586	-0.439931	2.92963	2.27815	0.319076	0.104442	0.655004	0.50817	0.129676	0.00754014	2.88695	3.25108	0.449605
2007111	92.3077	20.1795	9811	2005098	10679	2005065	2.9558	2.42478	-0.419069	-0.326011	0.775494	0.720997	0.0151331	0.041514	3.2566	1.8329	-0.583997	-0.824638	0.819796	0.545341	0.012145	-0.0521585	7.54677	8.67073	4.00557	3.77548	1.71131	2.13248	0.984262	0.971519	7.59932	8.57743	3.76245	4.12179	1.82133	2.03034	0.822265	1.08042	5.25129	5.54775	1.79325	1.72473	1.2434	1.42674	0.499698	0.506517	5.42796	5.20517	1.58922
2007164	93.75	20.25	10183	2005058	10654	2005059	5.91479	8.17958	3.24952	3.13306	1.41428	2.07851	0.881005	0.867073	6.2784	7.78603	3.45621	3.97832	1.58733	2.20302	0.796207	1.12592	3.06316	1.31525	-0.168857	0.0216681	0.652049	0.148832	-0.225697	-0.129147	2.5542	1.48694	-0.190762	-0.230814	0.605887	0.215978	-0.0814326	-0.191281	4.48897	4.74742	1.54033	1.57737	1.03316	1.11367	0.327654	0.368963	4.4163	4.63648	1.63272
2007171	65	16.525	9868	2005058	10874	2005115	2.76598	2.32931	-0.0516427	-0.128801	0.673118	0.648341	0.110426	0.0214714	2.73617	2.0354	0.151912	0.205048	0.756085	0.834496	0.186405	0.177773	4.94053	5.58806	2.29227	2.0435	1.19329	1.38785	0.632492	0.589355	4.72259	5.58213	1.64921	1.89384	1.15507	1.1622	0.38272	0.566944	3.85325	3.95869	1.12031	0.957349	0.933204	1.01809	0.371459	0.305413	3.72938	3.80876	0.900562
2007178	77.2727	18.2273	10220	2005065	10794	2005098	6.05935	5.55633	2.47632	2.2114	1.34756	1.28891	0.556623	0.513142	6.73759	6.76807	2.70073	2.6116	1.61301	1.9049	0.726938	0.848569	3.50293	4.23631	-0.689367	-0.174571	0.901037	1.0393	-0.0827416	0.0997539	2.96173	3.33568	-0.0676506	0.0728437	0.82122	1.0514	0.177926	0.212459	4.78114	4.89632	0.893478	1.01841	1.1243	1.1641	0.236941	0.306448	4.84966	5.05188	1.31654
2007179	86.0897	19.6228	10220	2005065	10110	2005156	6.05935	5.55633	2.47632	2.2114	1.34756	1.28891	0.556623	0.513142	6.73759	6.76807	2.70073	2.6116	1.61301	1.9049	0.726938	0.848569	4.8418	3.99659	1.72994	1.94079	0.654709	0.311265	-0.192809	-0.0913164	4.84514	3.78347	1.80336	1.60631	0.710079	0.344056	-0.0345653	-0.128295	5.45057	4.77646	2.10313	2.07609	1.00114	0.800087	0.181907	0.210913	5.79136	5.27577	2.25204
2007185	82.5	19.9	10216	2005065	11009	2005156	4.55085	4.8728	1.06281	0.823232	1.02256	1.12632	0.297524	0.180339	4.79779	5.29682	0.94749	0.935588	1.13154	1.09123	0.0846843	-0.0136974	4.24857	3.89809	1.51933	1.68382	0.584951	0.48226	-0.0674821	-0.0188352	4.2343	3.78231	1.72946	1.78314	0.651389	0.378892	0.0202885	0.0192003	4.39971	4.38544	1.29107	1.25353	0.803756	0.804289	0.115021	0.080752	4.51604	4.53957	1.33847
2007186	78.8931	18.7817	10188	2005058	9968	2005115	5.41331	5.34935	2.24735	2.17317	1.3413	1.54069	0.615038	0.634367	5.13043	5.41582	1.71297	1.70667	1.39428	1.7258	0.580705	0.728793	4.40187	3.66861	1.58948	1.33505	0.953212	0.731243	0.360645	0.285429	4.36755	3.57424	1.06289	0.913515	0.938822	0.667779	0.312766	0.343482	4.90759	4.50898	1.91842	1.75411	1.14726	1.13597	0.487842	0.459898	4.74899	4.49503	1.38793
2007187	82.0513	19.2051	10188	2005058	10307	2005096	5.41331	5.34935	2.24735	2.17317	1.3413	1.54069	0.615038	0.634367	5.13043	5.41582	1.71297	1.70667	1.39428	1.7258	0.580705	0.728793	3.80194	2.88865	1.30721	1.50277	1.00265	0.753961	0.391397	0.455754	3.58499	1.5934	1.4773	1.26927	1.06002	0.676207	0.441218	0.358187	4.60763	4.119	1.77728	1.83797	1.17197	1.14733	0.503218	0.545061	4.35771	3.50461	1.59514
2007192	75.7895	18.9303	10104	2005156	11322	2005115	5.47519	5.78687	2.72444	2.92035	0.893788	1.0595	0.253484	0.342146	4.86456	5.67519	2.45805	2.60881	0.795499	1.00778	0.21324	0.271433	4.22314	5.61819	1.41038	1.5887	1.07494	1.42301	0.456656	0.536007	3.59666	4.49306	1.18181	1.58303	0.889736	0.692549	0.276513	0.349165	4.84916	5.70253	2.06741	2.25453	0.984364	1.24126	0.35507	0.439077	4.23061	5.08413	1.81993
2007193	72.5	18.4	10104	2005156	11218	2005096	5.47519	5.78687	2.72444	2.92035	0.893788	1.0595	0.253484	0.342146	4.86456	5.67519	2.45805	2.60881	0.795499	1.00778	0.21324	0.271433	4.82683	5.06703	3.01242	2.74214	1.29649	1.45623	0.95316	0.883331	5.30662	6.27968	2.83535	2.99779	1.54173	1.69745	0.755977	1.02086	5.15101	5.42695	2.86843	2.83125	1.09514	1.25787	0.603322	0.612739	5.08559	5.97744	2.6467
2007211	75.9615	18.1538	10069	2005098	11323	2005115	3.11217	1.89542	-0.54996	-0.507136	0.978443	0.900734	0.107159	0.169004	3.37031	2.1746	-0.575667	-0.77316	1.12673	1.08136	0.155762	0.308595	2.42287	0.701249	-0.1227	-0.357852	0.520803	0.227031	0.0131978	-0.124412	2.03909	0.0394809	-0.69792	-1.05521	0.505757	0.116598	-0.0211602	-0.205391	2.76752	1.29834	-0.33633	-0.432494	0.749623	0.563882	0.0601782	0.0222959	2.7047	1.10704	-0.636793
2007226	67.1825	18.5786	10302	2005096	10035	2005156	4.88093	5.66313	2.10437	2.24946	1.24344	1.47218	0.620915	0.727487	5.21436	6.78345	2.65341	2.93691	1.46803	1.80688	0.699863	0.976569	4.67509	4.68694	2.60165	2.31609	0.867711	0.831493	0.333289	0.250402	4.52837	4.76313	1.85037	1.83198	0.933988	0.822183	0.0853446	0.161155	4.77801	5.17504	2.35301	2.28277	1.05558	1.15183	0.477102	0.488944	4.87137	5.77329	2.25189
2007234	83.75	19.45	10653	2005058	11327	2005115	4.98338	4.86103	1.50421	1.46534	1.24383	1.33164	0.356346	0.421195	4.60643	4.19801	0.956118	0.811958	1.29923	1.34653	0.339721	0.434612	4.4408	4.85413	1.34545	1.53124	1.07797	1.17717	0.347153	0.429504	4.07992	3.49561	1.26939	1.33898	1.12814	1.09024	0.385482	0.5676	4.71209	4.85758	1.42483	1.49829	1.1609	1.25441	0.351749	0.42535	4.34318	3.84681	1.11276
2007237	89.4737	20.1842	10192	2005058	10415	2005115	4.05672	4.45983	1.27734	1.12181	0.926605	1.0477	0.357638	0.280607	4.18901	6.1316	1.96767	2.45368	1.05175	1.87209	0.531598	0.657424	5.66296	7.14011	3.23616	2.97498	1.44432	2.04835	0.966692	0.957835	4.92029	6.25032	2.2733	2.57048	1.32025	1.71899	0.622669	0.848709	4.85984	5.79997	2.25675	2.04839	1.18546	1.54802	0.662165	0.619221	4.55465	6.19096	2.12048
[truncated: 20 more columns]
